# Supplementary material for: Impacts of the COVID-19 Pandemic and Self-Isolation on Students and Staff in Higher Education: A Qualitative Study
Source: Int J Environ Res Public Health. 2021 Oct 12;18(20):10675. doi: 10.3390/ijerph182010675 (PMC8535702; doi:10.3390/ijerph182010675)
Supplement: Supplementary file 1 [file ijerph-18-10675-s001.zip]

Archive with 1 entries (1 files):
- ijerph-1393212-supplementary.pdf
